# Supplementary material for: Identification and Characterization of a Neutral Locus for Knock-in Purposes in C. parapsilosis
Source: Front Microbiol. 2020 Jun 5;11:1194. doi: 10.3389/fmicb.2020.01194 (PMC7289963; doi:10.3389/fmicb.2020.01194)
Supplement: Supplementary file 2 [file Data_Sheet_2.xlsx]

## Sheet: Supplementary table 1
	Supplemetary Table S1. Strains used in this study.
	Strain	Description	Genotype	Reference
	CLIB 214	Wild-type isolate	-	(Laffey and Butler, 2005)
	CPL2H1	Histidine, leucine auxotroph derivative of CLIB214	leu2::FRT/leu2::FRT, his1Δ::FRT/his1Δ::FRT	(Holland et al., 2014)
	CPL2	CdHIS1 reintegrated leucine auxotroph derivative of CPL2H1	leu2::FRT/leu2::FRT, his1::FRT/his1::FRT, frt::CdHIS1	(Holland et al., 2014)
	CPRI	CdHIS1, CmLEU2 reintegrated prototroph derivative of CPL2H1	leu2::FRT/leu2::FRT, his1::FRT/his1::FRT, frt::CmLEU2/frt::CdHIS1	(Holland et al., 2014)
	CPL2GFP-L-RP10	GFP expressing derivative of CPL2	leu2::FRT/leu2::FRT, his1::FRT/his1::FRT, frt::CdHIS1, RP10/RP10::pECpOE-GFP-L-RP10	This study
	CPL2GFP-L-N5L	GFP expressing derivative of CPL2	leu2::FRT/leu2::FRT, his1::FRT/his1::FRT, frt::CdHIS1, CpNEUT5L/CpNEUT5L::pECpOE-GFP-L-N5L	This study
	CLIB214GFP-N-N5L	GFP expressing derivative of CLIB214	CpNEUT5L/CpNEUT5L::pECpOE-GFP-N-N5L	This study
	CPL2NRVL-L-GFP	GFP expressing derivative of CPL2	leu2Δ::FRT/leu2Δ::FRT, his1Δ::FRT/his1Δ::FRT, frt::CdHIS1, CpNEUT5L/cpneut5l::pECpOE-GFP-L-N5L	This study
	CLIB214NRVL-S-GFP	GFP expressing derivative of CLIB214	CpNEUT5L/cpneut5l::pNRVL-S-GFP	This study
	CDC317	Wild-type isolate	-	(Butler et al., 2009)
	CDC317GFP-N-N5L	GFP expressing derivative of CDC317	CpNEUT5L/CpNEUT5L::pECpOE-GFP-N-N5L	This study
	CDC317NRVL-S-GFP	GFP expressing derivative of CDC317	CpNEUT5L/cpneut5l::pNRVL-S-GFP	This study
	CBS 1954	Wild-type isolate	-	(Nosek et al., 2002)
	CBS 1954GFP-N-N5L	GFP expressing derivative of CBS 1954	CpNEUT5L/CpNEUT5L::pECpOE-GFP-N-N5L	This study
	CBS 1954NRVL-S-GFP	GFP expressing derivative of CBS 1954	CpNEUT5L/cpneut5l::pNRVL-S-GFP	This study
	CBS 2211	Wild-type isolate	-	(Nosek et al., 2002)
	CBS 2211GFP-N-N5L	GFP expressing derivative of CBS 2211	CpNEUT5L/CpNEUT5L::pECpOE-GFP-N-N5L	This study
	CBS 2211NRVL-S-GFP	GFP expressing derivative of CBS 2211	CpNEUT5L/cpneut5l::pNRVL-S-GFP	This study
	CBS 6318	Wild-type isolate	-	(Nosek et al., 2002)
	CBS 6318GFP-N-N5L	GFP expressing derivative of CBS 6318	CpNEUT5L/CpNEUT5L::pECpOE-GFP-N-N5L	This study
	CBS 6318NRVL-S-GFP	GFP expressing derivative of CBS 6318	CpNEUT5L/cpneut5l::pNRVL-S-GFP	This study
	GA1	Wild-type isolate	-	(Gácser et al., 2007)
	GA1GFP-N-N5L	GFP expressing derivative of GA1	CpNEUT5L/CpNEUT5L::pECpOE-GFP-N-N5L	This study
	GA1NRVL-S-GFP	GFP expressing derivative of GA1	CpNEUT5L/cpneut5l::pNRVL-S-GFP	This study
	ade2-/-	CPAR2_805940 (ADE2) knock-out mutant created by double auxotrophy complementation method	leu2Δ::FRT/leu2Δ::FRT, his1Δ::FRT/his1Δ::FRT, ade2::CdHIS1/ade2::CmLEU2	This study
	ADE2RI	Reintegrant derivative of ade2-/-	leu2Δ::FRT/leu2Δ::FRT, his1Δ::FRT/his1Δ::FRT, ade2::CdHIS1/ade2::CmLEU2, CpNEUT5L/cpneut5l::pNRVL-S-ADE2RI	This study

## Sheet: Supplementary table 2
	Supplementary Table S2. Oligonucleotides used in this study
	Cloning primers	Primer sequence (5’->3’)
	CpRP10UpMluIF	CGACGCGTATGGCAGTAGGTAAAAAT
	CpRP10UpStuIR	gccattttctaaccaaaggccttgatcttattttgtc
	CpRP10DownStuIF	gacaaaataagatcaaggcctttggttagaaaatggc
	CpRP10DownSpeIR	TTTTTTACTAGTTTAAACTGATTCCAAAACAACATC
	CmLEU2SacIF	TTTTTTTTGAGCTCGCCGCCAGTGTGCTGGAATTC
	CmLEU2SpeIR	TTTTTTTTACTAGTCCTTACCTACCCATgTCTAGA
	pDESTClaIF	CTTTACAATCGATTCAACAAGTTTG
	pDESTecorvNsiIR	ATACATGCATTTACTTATAATGCTATTTATTCATGCTAGCAACCAC
	CpNEUT5LUpMluIF	TTTTTTTTACGCGTAACCTCATCTCAAGGCGC
	CpNEUT5LUpStuIR	cggaggcctagcgaccTGGACCGAAG
	CpNEUT5LDownStuIF	ggtcgctaggcctccgACCCCCACTCCTC
	CpNEUT5LDownSpeIR	TTTTTTACTAGTACACAAAAATACATGATTGCGTC
	NAT1SpeIF	GGACTAGTCGTTAGTATCGAATCGACAGC
	NAT1SacIR	CGAGCTCGATATCAAGCTTGCCTCGTC
	CpNEUT5LUpupApaIStuIF	TTTTTGGGCCCTAGGCCTTGAATTGGATTGGGATTAGATTAGG
	CpNEUT5LUpupfusionR	cgagatccgtagcgcGCACTGCAGCGGCCGCAGATCTAGAACATGTATCCTTCC
	CpNEUT5LDodofusionF	gcgctacggatctcgAGCGAAGTAGTCCTCACTGAGG
	CpNEUT5LDodoStuIEcoRVR	TTTTGATATCAGGCCTGCACTAACACTAACACTGTCACG
	pDONRnheI-SpeIF	GCGTACCACTAGTCAGGAAGAGTTTG
	pDONRnheI-SpeIR	ATCCATACTAGTGTTAACGCGAGAGTAGGG
	pSFS2SATEcoRIF	TTTTTTGAATTCCGAGCGTCAAAACTAGAG
	pSFS2SATEcoRIR	TTTTTTGAATTCCAGGACCACCTTTGATTG
	Primer5NotIF	TTTTTGCGGCCGCAGCTCGGATCCACTAGTAACG
	Primer2BssHIIR	TTTTTTGCGCGCCAGTGTGATGGATATCTGC
	GFPattB1F	GGGGACAAGTTTGTACAAAAAAGCAGGCTATGTCTAAAGGTGAAGAATTATTCACTG
	GFPattB2R	GGGGACCACTTTGTACAAGAAAGCTGGGTTTATTTGTACAATTCATCCATACCATGGG
	CPAR2805940RIXhoIF	TTTTCTCGAGGGAGACAGGAGCTGGTGATTATG
	CPAR2805940RIMluIR	TTTTTACGCGTGTGAAAAGAAAGGGTGAATTTGC
	Primers for knock-out generation	Sequence (5’->3’)
	805940_Primer_1	ACTACATCAATCGGCAAATATGG
	Primer_2 (Noble and Johnson, 2005)	ccgctgctaggcgcgccgtgACCAGTGTGATGGATATCTGC
	805940_Primer_3	cacggcgcgcctagcagcggGGTGATGCGAAGTAAATGGAAC
	805940_Primer_4	gtcagcggccgcatccctgcAAATTGTGCTAAAGTTATAGTTATTATAC
	805940_Primer_5	gcagggatgcggccgctgacCACGACCGACAATATGGTGAAGCTCGGATCCACTAGTAACG
	805940_Primer_6	GTGAAAAGAAAGGGTGAATTTGC
	PCR check primers	Sequence (5’->3’)
	CpRP10UpChkF	CATAGTAAGGCGAGTACAGCG
	CpOELeu2UpChkR	GCATCTTTGGCTTCATTGCCAG
	CpOEDoChkF	ACCCGGGAATCTCGGTCG
	CpRP10DoChkR	GCACACGTAGAGATTACACCTTC
	CpN5LUpChkF	CCTATTTCGCATCATTGCAGTTC
	CpN5LDoChkR	TGTACCAATCAGGGTTAGTGACC
	CpOENatUpChkR	CAGATGCGAAGTTAAGTGCGC
	CpN5LUpupChkF	GGAGATCGGATTGAGCTCGTG
	CpN5LDodoChkR	TATCTACCAGCAAGTTGGTTCC
	NRVLLeu2UpChkR	CGGCTGCGGAACCCACGC
	NRVLSatUpChkR	GCAATAAATCTTGGTGAGAACAGCG
	TDH3DoChkF	TTTCGGAATTGAACCACGCG
	805940RIChkF	TCACGATAAGGTGTCGGCAC
	LEUcheck 1 (Holland et al., 2014)	GAAGTTGGTGACGCGATTGT
	LEUcheck 2 (Holland et al., 2014)	TTCCCCTTCAATGTATGCAA
	HIScheck 1 (Holland et al., 2014)	AAAATCAATGGGCATTCTCG
	HIScheck 2 (Holland et al., 2014)	TGGGAAGCAGACATTCAACA
	CPAR2_805940ChkF	ACTACTGCCACCACTGCC
	CPAR2_805940ChkR	AACATCACTTCCACTGGTGC
	Primers for Southern probes	Sequence (5’->3’)
	CpRP10 downstream
	CpRP10DownStuIF	GACAAAATAAGATCAAGGCCTTTGGTTAGAAAATGGC
	CpRP10DownSpeIR	TTTTTTACTAGTTTAAACTGATTCCAAAACAACATC
	CpN5L downstream
	CpN5LDo1SouF	TACACACAAAATTGGAATCCCATTC
	CpN5LDo2SouR	ACACAAAAATACATGATTGCGTC
	CpN5L downdown
	pNRVLDodofusionF	gcgctacggatctcgAGCGAAGTAGTCCTCACTGAGG
	CpNEUT5LDodoStuIEcoRVR	TTTTGATATCAGGCCTGCACTAACACTAACACTGTCACG
	CPAR2_805940 upstream
	805940SouF	GGCTATATCCAAGGTTATGCTAG
	805940_Primer_3	GGTGATGCGAAGTAAATGGAAC
	Underlined sequences represent restriction sites, miniscules show fusion sequences, bold letters indicate attB1 and attB2 sites, sequence in italic represents a BAR code.

## Sheet: Supplementary table 3
	Supplementary Table S3. Plasmids used in this study.
	Plasmid name	Description	Reference/Accession number
	pDONR221	Gateway® vector with attP1/2 sites	Thermo Fisher Scientific
	pSN40	Plasmid carrying C. maltosa LEU2 selection marker	(Noble and Johnson, 2005), (Holland et al., 2014)
	pSN52	Plasmid carrying C. dubliniensis HIS1 selection marker	(Noble and Johnson, 2005), (Holland et al., 2014)
	pCA-DEST1300	Destination Gateway® plasmid for overexpression with PCaTDH3, URA3 selection marker targeting RPS1	(Legrand et al., 2018)
	pMG2120	Plasmid encoding GFP and caNAT1	(Shen et al., 2005), (Gerami-Nejad et al., 2012)
	pSFS2a	Plasmid encoding caSAT1	(Reuss et al., 2004)
	pENTRY_GFP	Derivative of pDONR221 carrying GFP ORF flanked by attL1 and attL2 sites
	pSN-caSAT1	Derivative of pSN40 encoding caSAT1	MT001914
	pDCpOE-L-RP10*	Derivative of pDEST-1300 encoding EcoRV downstream from attR2 targeting CpRP10, with LEU2 selection marker from pSN40	MN746286
	pDCpOE-L-RP10	Derivative of pDCpOE-L-RP10* encoding NheI downstream from attR2	MN821026
	pDCpOE-L-N5L	Derivative of pDCpOE-L-RP10 targeting CpNEUT5L	MN956533
	pDCpOE-N-N5L	Derivative of pDCpOE-L-N5L with caNAT1 selection marker from pMG2120	MN974376
	pECpOE-GFP-L-RP10	GFP expressing derivative of pDCpOE-L-RP10	MN956534
	pECpOE-GFP-L-N5L	GFP expressing derivative of pDCpOE-L-N5L	MN974375
	pECpOE-GFP-N-N5L	GFP expressing derivative of pDCpOE-N-N5L	MN989859
	pNRVL'	Plasmid targeting CpNEUT5LUpup and Downdown, possesses two NheI sites, derivative of pDONR221	MN956532
	pNRVL	Derivative of pNRVL’ without NheI sites	MN974374
	pNRVL-LEU2	Derivative of pNRVL carrying auxotrophic selection marker LEU2 from pSN40	MN989860
	pNRVL-caSAT1	Derivative of pNRVL carrying dominant selection marker caSAT1 from pSFS2a	MN989861
	pNRVL-LEU-GFP	Derivative of pNRVL-LEU2 with GFP placed under the regulation of PCaTDH3	MT001911
	pNRVL-caSAT1-GFP	Derivative of pNRVL-caSAT1 with GFP placed under the regulation of PCaTDH3	MT001912
	pNRVL-caSAT1-ADE2RI	Derivative of pNRVL-caSAT1 with ADE2 ORF with its native regulator sequences	MT001913

## Sheet: Supplementary table 4
	Supplementary Table S4. Enzymes and probes used for Southern-blot.
	Purpose of verification	Probe amplified	Enzyme	Expected fragment sizes
	Integration of pECpOE-GFP-L-RP10	CpRP10 downstream	EcoRI	4160+4832+2311 bp
	Integration of pECpOE-GFP-L-N5L	CpN5L downstream	EcoRI	7821+5514+5255 bp
	Integration of pECpOE-GFP-N-N5L	CpN5L downstream	HindIII	8887+6474+3548 bp
	Integration of pNRVL-L-GFP	CpN5L downdown	EcoRI	7821+5191 bp
	Integration of pNRVL-S-GFP	CpN5L downdown	EcoRI	7821+5191 bp
	CPAR2_805940 deletion and reintegration	CPAR2_805940 upstream	BamHI+PvuII	2203+4410+4286+1890 bp
	Fragment sizes referring to the wild-type allele are underlined, one in italic shows the reintegrant fragment size.

## Sheet: Supplementary table 5
	Supplementary Table S5. Circumstances and concentrations applied for phenotypic characterization1
	Circumstances2	Applied concentration(s)
	pH=43	-
	pH=53	-
	pH=63	-
	pH=73	-
	pH=83	-
	Glycerol	3 % (V/V)
	NaCl	1 M
	Sorbitol	1 M
	Caffeine	15 mM
	Congo red	10, 25 µg/ml
	Calcofluor white	10 µg/ml
	CdSO4	50 nM
	H2O2	2.5 mM
	CuCl2	4 mM
	CuSO4	4 mM
	SDS	0.03 % (m/V)
	EDTA	250 nM
	YCB+BSA	0.67 % (m/V) YCB + 2 % (m/V) BSA
	YNB+Glucose	0.19 % (m/V) YNB + 1 % (m/V) glucose
	YNB+Glucose+FBS	0.19 % (m/V) YNB + 1 % (m/V) glucose + 10 % (V/V) heat inactivated FBS
	1All conditions (except YCB and YNB based mediums) were applied in YPD
	2Mediums were supplemented with 2 % (m/V) agar for solid media
	3pH was set according to Mc Ilvaine by combining 0.2 M Na2HPO4 and 0.1 M Citric acid in the appropriate ratio.
